# Supplementary material for: The dynamics of vertebrate homeobox gene evolution: gain and loss of genes in mouse and human lineages
Source: BMC Evol Biol. 2011 Jun 16;11:169. doi: 10.1186/1471-2148-11-169 (PMC3141429; doi:10.1186/1471-2148-11-169)
Supplement: Additional file 2 — Comparison of human and mouse homeobox gene repertoires classified by gene family. [file 1471-2148-11-169-S2.XLSX]

## Sheet: Sheet1
Class		Family	Human	Mouse
ANTP	HOXL subclass	Cdx	CDX1, CDX2, CDX4	Cdx1, Cdx2, Cdx4
		Evx	EVX1, EVX2	Evx1, Evx2
		Gbx	GBX1, GBX2	Gbx1, Gbx2
		Gsx	GSX1, GSX2	Gsx1, Gsx2
		Hox1	HOXA1, HOXB1, HOXD1	Hoxa1, Hoxb1, Hoxd1
		Hox2	HOXA2, HOXB2	Hoxa2, Hoxb2
		Hox3	HOXA3, HOXB3, HOXD3	Hoxa3, Hoxb3, Hoxd3
		Hox4	HOXA4, HOXB4, HOXC4, HOXD4	Hoxa4, Hoxb4, Hoxc4, Hoxd4
		Hox5	HOXA5, HOXB5, HOXC5	Hoxa5, Hoxb5, Hoxc5
		Hox6-8	HOXA6, HOXA7, HOXB6, HOXB7,HOXB8, HOXC6, HOXC8, HOXD8	Hoxa6, Hoxa7, Hoxb6, Hoxb7, Hoxb8, Hoxc6, Hoxc8, Hoxd8
		Hox9-13	HOXA9, HOXA10, HOXA11, HOXA13, HOXB9, HOXB13, HOXC9, HOXC10, HOXC11, HOXC12, HOXC13, HOXD9, HOXD10, HOXD11, HOXD12, HOXD13	Hoxa9, Hoxa10, Hoxa11, Hoxa13, Hoxb9, Hoxb13, Hoxc9, Hoxc10, Hoxc11, Hoxd12, Hoxc13, Hoxd9, Hoxd10, Hoxc11, Hoxd12, Hoxd13
		Meox	MEOX1, MEOX2	Meox1, Meox2
		Mnx	MNX1	Mnx1
		Pdx	PDX1	Pdx1
	NKL subclass	Barhl	BARHL1, BARHL2	Barhl1, Barhl2
		Barx	BARX1, BARX2	Barx1, Barx2
		Bsx	BSX	Bsx
		Dbx	DBX1, DBX2	Dbx1, Dbx2
		Dlx	DLX1, DLX2, DLX3, DLX4, DLX5, DLX6	Dlx1, Dlx2, Dlx3, Dlx4, Dlx5, Dlx6
		Emx	EMX1, EMX2	Emx1, Emx2
		En	EN1, EN2	En1, En2
		Hhex	HHEX	Hhex
		Hlx	HLX	Hlx
		Lbx	LBX1, LBX2	Lbx1, Lbx2
		Msx	MSX1, MSX2, {MSX2P1}	Msx1, Msx2, Msx3
		Nanog	NANOG, {NANOGP1, NANOGP2, NANOGP3, NANOGP4, NANOGP5, NANOGP6, NANOGP7, NANOGP8, NANOGP9, NANOGP10, NANOGP11}	Nanog, {NanogPa, NanogPb}
		Nk1	NKX1-1, NKX1-2	Nkx1-1, Nkx1-2
		Nk2.1	NKX2-1, NKX2-4	Nkx2-1, Nkx2-4
		Nk2.2	NKX2-2, NKX2-8	Nkx2-2, Nkx2-9
		Nk3	NKX3-1, NKX3-2	Nkx3-1, Nkx3-2
		Nk4	NKX2-3, NKX2-5, NKX2-6	Nkx2-3, Nkx2-5, Nkx2-6
		Nk5/Hmx	HMX1, HMX2, HMX3	Hmx1, Hmx2, Hmx3
		Nk6	NKX6-1, NKX6-2, NKX6-3	Nkx6-1, Nkx6-2, Nkx6-3
		Noto	NOTO	Noto
		Tlx	TLX1, TLX2, TLX3	Tlx1, Tlx2, Tlx3
		Vax	VAX1, VAX2	Vax1, Vax2
		Ventx	VENTX, {VENTXP1, VENTXP2, VENTXP3, VENTXP4, VENTXP5, VENTXP6, VENTXP7}
PRD		Alx	ALX1, ALX3, ALX4	Alx1, Alx3, Alx4
		Argfx	ARGFX, {ARGFXP1, ARGFXP2}
		Arx	ARX	Arx
		Dmbx	DMBX1	Dmbx1
		Dprx	DPRX, {DPRXP1, DPRXP2, DPRXP3, DPRXP4, DPRXP5, DPRXP6, DPRXP7}
		Drgx	DRGX	Prrxl1
		Dux	DUX4, Dux4l, DUX4L2, DUX4L3, DUX4L4, DUX4L5, DUX4L6, DUX4L7, DUX4L8, DUX4L9, DUX4L10, DUX4L11, DUX4L12, DUX4L13, DUX4L14, DUX4L15, DUX4L16, DUX4L17, DUX4L18, DUX4L19, DUX4L20, DUXA, DUXB, LOC100131369, LOC100506764, {DUXBLR, DUXAP1, DUXAP2, DUXAP3, DUXAP4, DUXAP5, DUXAP6, DUXAP7, DUXAP8, DUXAP9, DUXAP10}	Duxbl, Gm10394, Gm10391, Gm4981, Dux, LOC100504180
		Esx	ESX1	Esx1
		Gsc	GSC, GSC2	Gsc, Gsc2
		Hesx	HESX1	Hesx1
		Hopx	HOPX	Hopx
		Isx	ISX	Isx
		Leutx	LEUTX
		Mix	MIXL1	Mixl1
		Nobox	NOBOX	Nobox
		Otp	OTP	Otp
		Obox		Obox1, Obox2, Obox3, Obox5, Obox6, Gm4745, {LOC100417000, Gm8057, Gm8040, Gm8064, Gm3959, Gm3965, Gm8072, Gm3968, Gm3977, Gm3980, Gm3981, Gm3984, Gm3987, Gm3989, Gm3994, Gm3996, Gm3998, Gm4001, Gm4003, Gm4897, Gm8053, Gm10679, Gm10678, Gm4014, Gm5889, Gm4016, Gm4018, Gm4023, Gm4830, Gm5496}
		Otx	CRX, OTX1, OTX2, {OTX2P1}	Crx, Otx1, Otx2
		Pax2/5/8	PAX2, PAX5, PAX8	Pax2, Pax5, Pax8
		Pax3/7	PAX3, PAX7	Pax3, Pax7
		Pax4/6	PAX4, PAX6	Pax4, Pax6
		Phox	PHOX2A, PHOX2B	Phox2a, Phox2b
		Pitx	PITX1, PITX2, PITX3	Pitx1, Pitx2, Pitx3
		Prop	PROP1	Prop1
		Prrx	PRRX1, PRRX2	Prrx1, Prrx2
		Rax	RAX, RAX2	Rax
		Rhox	RHOXF1, RHOXF2, RHOXF2B	Rhox1, Rhox2a, Rhox2b, Rhox2c, Rhox2d, Rhox2e, Rhox2f, Rhox2g, Rhox2h, Rhox3a, Rhox3b, Rhox3c, Rhox3e, Rhox3f, Rhox3g, Rhox3h, Rhox4a, Rhox4b, Rhox4c, Rhox4d, Rhox4e, Rhox4f, Rhox4g, Rhox6, Rhox7, Gm6310(Rhox7b), Gm14543(Rhox7c), Gm7590(Rhox7d), Rhox8, Rhox9, Rhox10, Rhox11, Rhox12, Rhox13, Gm14544, {Rhox3-ps(Rhox3d)}
		Sebox	SEBOX	Sebox
		Shox	SHOX, SHOX2	Shox2
		Tprx	TPRX1, TPRXL, {TPRX1P1, TPRX1P2, TPRX2P}
		Uncx	UNCX	Uncx
		Vsx	VSX1, VSX2	Vsx1, Vsx2
LIM		Isl	ISL1, ISL2	Isl1, Isl2
		Lhx1/5	LHX1, LHX5	Lhx1, Lhx5
		Lhx2/9	LHX2, LHX9	Lhx2, Lhx9
		Lhx3/4	LHX3, LHX4	Lhx3, Lhx4
		Lhx6/8	LHX6, LHX8	Lhx6, Lhx8
		Lmx	LMX1A, LMX1B	Lmx1a, Lmx1b
POU		Hdx	HDX	Hdx
		Pou1	POU1F1	Pou1f1
		Pou2	POU2F1, POU2F2, POU2F3	Pou2f1, Pou2f2, Pou2f3
		Pou3	POU3F1, POU3F2, POU3F3, POU3F4	Pou3f1, Pou3f2, Pou3f3, Pou3f4
		Pou4	POU4F1, POU4F2, POU4F3	Pou4f1, Pou4f2, Pou4f3
		Pou5	POU5F1, POU5F2, {POU5F1P1, POU5F1P2, POU5F1P3, POU5F1P4, POU5F1P5, POU5F1P6, POU5F1P7, POU5F1P8}	Pou5f1, Pou5f2
		Pou6	POU6F1, POU6F2	Pou6f1, Pou6f2
HNF		Hmbox	HMBOX1	Hmbox1
		Hnf1	HNF1A, HNF1B	Hnf1a, Hnf1b
SINE		Six1/2	SIX1, SIX2	Six1, Six2
		Six3/6	SIX3, SIX6	six3, Six6
		Six4/5	SIX4, SIX5	Six4, Six5
TALE		Irx	IRX1, IRX2, IRX3, IRX4, IRX5, IRX6, {IRX1P1, IRX4P1}	Irx1, Irx2, Irx3, Irx4, Irx5, Irx6
		Meis	MEIS1, MEIS2, MEIS3, {MEIS3P1, MEIS3P2}	Meis1, Meis2, Meis3
		Mkx	MKX	Mkx
		Pbx	PBX1, PBX2, PBX3, PBX4, {PBX2P1}	Pbx1, Pbx2, Pbx3, Pbx4
		Pknox	PKNOX1, PKNOX2	Pknox1, Pknox2
		Tgif	TGIF1, TGIF2, TGIF2LX, TGIF2LY, {TGIF1P1, TGIF2P1, TGIF2P2, TGIF2P3, TGIF2P4}	Tgif1, Tgif2, Tgif2lx1, Tgif2lx2, Gm7148, Gm12605, {Tgif1p1}
CUT		Cux	CUX1, CUX2, {CUX2P1, CUX2P2}	Cux1, Cux2
		Onecut	ONECUT1, ONECUT2, ONECUT3	Onecut1, Onecut2, Onecut3
		Satb	SATB1, SATB2, {SATB1P1}	Satb1, Satb2
PROS		Prox	PROX1, PROX2	Prox1, Prox2
ZF		Adnp	ADNP, ADNP2	Adnp, Adnp2
		Tshz	TSHZ1, TSHZ2, TSHZ3	Tshz1, Tshz2, Tshz3
		Zeb	ZEB1, ZEB2, {ZEB2P1}	Zeb1, Zeb2
		Zfhx	ZFHX2, ZFHX3, ZFHX4	Zfhx2, Zfhx3, Zfhx4
		Zhx/Homez	HOMEZ, ZHX1, ZHX2, ZHX3	Homez, Zhx1, Zhx2, Zhx3
CERS		Cers	CERS2, CERS3, CERS4, CERS5, CERS6	Lass2, Lass3, Lass4, Lass5, Lass6
Other		Crxos1		Crxos1, {Gm4222, Gm3761, Gm9376, Gm8743, Gm4412, E530001F21Rik, Gm8282, Gm2559}
		Cphx	CPHX1, CPHX2, CPHXR1, CPHXR2	Cphx, Gm2104, Gm2135
		Gm5585		Gm5585, {Gm5585p1, Gm5585p2, Gm5585p3}
		Gm7235		Gm7235
		NANOGNB	NANOGNB, {LOC100132840, LOC100131574, LOC100129967}
		LOC647589	LOC647589
Total(genes+pseudogenes)			333 (255+78)	324 (279+45)
