# Supplementary material for: The dynamics of vertebrate homeobox gene evolution: gain and loss of genes in mouse and human lineages
Source: BMC Evol Biol. 2011 Jun 16;11:169. doi: 10.1186/1471-2148-11-169 (PMC3141429; doi:10.1186/1471-2148-11-169)
Supplement: Additional file 4 — Unannotated mouse homeobox loci: chromosomal location, accession number, homeodomain sequence and similarity. [file 1471-2148-11-169-S4.XLSX]

## Sheet: Sheet1
Chromosome	Accession	Location	Context	Homeodomain	Note	MGI predicted
1	NC_000067	185506010-185505864	EG666649	FTYEQFQKLRKYFQIDWFPKEAILQALAEELKLPKEVISYWFFKQRQRE	70% similar to Cros1	Gm8214 (MGI:3646554)
1	NC_000067	187457749 -187457624	5' upstream: Slc30a10; 3' downstream: Lyplal1	FTWEQFQELKKHSETDPNPNEETLETLADALKLTKKDINIWF	70% similar to Cros1
2	NC_000068	29406812-29406937	5' upstream: Crsp8; 3' downstream: Rapgef1	FASEQLQKLRKCFETDRYPKEETLQALAEELKLRKEVIRYWF	84 % similar to Crxos1
4	NC_000070	10868714-10868839	5' upstream: 2610301B20Rik; 3' downstream: Plekhf2	FTYEQYQKLRKHFKTDWNSKEATLQVLAEELKLTKGVIRYWF	73% similar to Crxos1
4	NC_000070	98564466-98564591	5' upstream: Ankrd38; 3' downstream: Usp1	FTLEQFLELTQHFETDPGHNEETLEALADSLTMTKEDIRPWF	70% similar to Crxos1
9	NC_000075	72320322-72320182	In the region of gene Tex9	RRTFKLTSEQLQKLKKHLETDHYPKKETLQALAEELILWKEVIRSWF	79% similar to Crxos1
12	NC_000078	11341527-11341378	In the region of Vsnl1	ITYEQFLELKEHFLRDRCSKDETLGALADKLKLTKGRIRLWFSEKRTRIK	70% similar to Crxos1
13	NC_000079	91289397 -91289537	In the region of Atg10	FTCEQFRELRKPFETDPNPKEETLEALADALKLTKGCIRYWPFKKRR	68% similar to Crxos1
14	NC_000080	45749709-45749858	5' upstream: Ptger2; 3' downstream: 5730420B22Rik	SFTYEQFQKLRNHFETDWFPKETILQALAEELKLPKEVISYWFFKQRQRE	70% similar to Crxos1
16	NC_000082	92189651-92189502	5' upstream: Slc5a3; 3' downstream: Kcne2	KFTSEQFQKLRRHLETDRYPKEETLQALAEELKLQKEVIRSWFSKQRQRE	79% similar to Crxos1
